# Supplementary material for: Alkynyl nicotinamides show antileukemic activity in drug-resistant acute myeloid leukemia
Source: J Clin Invest. 2024 Jun 17;134(12):e169245. doi: 10.1172/JCI169245 (PMC11178545; doi:10.1172/JCI169245)
Supplement: Supporting data values [file jci-134-169245-s278.xlsx]

## Sheet: Figure 2C
	Figure 2C - BaF3/FLT3 ITD
		HSN608				HSN748				AC220				Gilteritinib				Crenolanib				Midostuarin				Sorafenib				Ponatinib
	0.0032		105.975	98.3828	98.5585		67.6252	105.618	64.3239
	0.016	16.3645	115.842	103.464	51.0272	22.6407	46.9037	113.519	34.2102	101.567	103.893		97.4088	103.895	91.892	112.37	82.3617	94.8957	109.272	99.3796	126.506	100.822	110.628	104.388	105.017	16.3815	107.167	106.617	105.393	103.303	29.4843	104.802	107.771
	0.08	9.28453	106.291	16.7672	69.4695	9.984	31.8609	100.278	16.9225	108.246	76.2159	17.4642	128.086	108.033	91.9283	107.958	87.8824	94.5484	108.381	108.874	148.713	99.3158	113.294	110.094	38.1922	11.5881	112.929	104.573	131.213	103.551	112.425	114.204	125.988
	0.4	6.76807	76.3509	6.48101	36.7719	2.55638	26.7791	14.1607	9.698	84.9029	67.8744	98.7275	75.255	89.2851	78.1261	82.3788	84.5852	103.971	108.424	99.5814	135.745	103.096	110.499	104.386	61.929	10.6541	113.594	9.4402	110.22	63.9851	109.481	101.917	123.867
	2	4.03243	32.8886	2.30345	11.9288	2.35479	15.4269	2.30191	6.03552	9.50371	40.8045	17.4258	65.2432	21.1322	59.8235	15.924	60.3354	102.382	112.552	102.485	150.796	104.186	115.142	102.467	142.341	98.6784	107.329	5.2213	125.689	12.349	96.4027	63.939	105.862
	10	3.18278	13.4752	1.90646	5.02552	2.84726	14.394	2.46655	4.92256	1.95297	16.8388	2.38346	9.23222	6.77483	27.3709	4.41146	16.9078	43.0593	48.4411	63.7596	124.636	37.6324	34.6342	45.0183	96.6129	18.373	31.6289	5.41864	106.507	7.62847	22.9278	11.2521	38.4511
	50	3.23014	9.9403	1.73259	4.94217	5.39349	20.1401	2.60811	8.14623	0.616263	12.6862	0.867841	3.39285	4.78602	13.9943	2.36807	3.92726	7.24604	9.37416	3.10736	15.9095	6.37711	12.3055	3.24341	9.89793	7.16279	11.5817	3.09839	23.7431	2.91962	5.37605	0.725824	6.46962
	250	-0.30509	8.30002	0.149269	-1.11049	2.8432	22.476	3.98678	5.65799	-0.09809	9.44199	1.26175	1.43903	2.49685	9.47313	1.48024	-0.72316	1.70989	3.55558	0.669014	2.85607	0.54568	1.80749	-0.65855	0.386985	5.38331	5.79773	3.08195	8.35506	5.17258	2.72323	-0.45822	0.343845

## Sheet: Figure 2D
	Figure 2D - BaF3/FLT3 ITD-F691L
		HSN608				HSN748				AC220				Gilteritinib				Crenolanib				Midostuarin				Sorafenib				Ponatinib
	0.016	100.73	104.178	101.093	92.3399	103.348	109.897	110.793	91.8816	88.6726				103.768				106.048				103.244				111.858				111.34
	0.08	76.9176	101.689	89.9442	106.824	105.335	95.4826	120.23	97.2816	102.885	97.0018		96.9629	103.009	101.996	108.094	96.9629	95.0702	110.507	89.5584	109.549	104.402	110.509	96.5913	107.628	111.366	114.406	97.5634	106.315	107.393	107.445	95.8737	121.416
	0.4	58.8187	112.147	76.2906	117.497	61.2764	91.0386	114.44	82.111	97.183	116.521	98.6591	120.387	99.0108	111.696	116.444	120.387	103.579	104.589	96.5776	128.117	102.729	106.059	105.381	131.564	96.7978	109.097	69.4377	135.139	112.769	101.613	86.3634	128.717
	2	30.231	82.4986	27.0817	69.3499	23.9889	48.3296	30.1376	49.8873	103.205	120.052	109.306	112.224	100.86	100.143	116.283	112.224	102.593	103.724	98.1911	131.941	105.81	116.524	87.9845	123.092	105.454	109.101	68.4413	123.731	105.622	113.523	103.054	133.183
	10	17.9233	30.5344	9.34947	30.7775	16.8826	27.6796	10.8197	27.3091	106.015	126.711	119.769	125.931	93.9795	101.416	37.0238	125.931	103.134	103.156	101.612	148.109	62.7453	42.4242	42.8996	73.9014	103.493	115.19	79.2055	140.342	111.203	102.25	105.207	140.227
	50	12.1463	13.8302	1.37059	35.2167	16.3558	14.79	5.94044	20.73	103.757	117.619	117.311	137.8	27.4552	39.6776	20.3335	137.8	67.4076	74.3992	59.5069	116.28	17.6063	10.9998	9.14884	20.876	102.704	116.718	99.8457	153.745	28.9511	43.116	21.391	41.9874
	250	3.53675	5.88628	-0.31819	3.51507	11.9415	11.1624	0.842625	14.3544	21.2002	36.7861	16.7007	43.769	9.12575	8.4649	1.5017	43.769	13.1802	14.2615	3.63188	17.9829	0.638018	1.87604	0.724853	-1.88119	104.306	106.742	100.577	160.203	8.97644	11.1331	1.14994	0.657087
	1000		0.991259	-1.05245	-2.71348		2.26571	-0.87588	0.948647		5.27265	-0.59441	4.60832		0.963287	-1.02098	4.60832		1.43141	-0.2213	-3.88452		0.00923	0.222065	-5.14001		90.3481	67.9309	143.838		1.48598	0.418609	-5.5849

## Sheet: Figure 2E
	Figure 2E - BaF3/FLT3 ITD-D835Y
		HSN608				HSN748				AC220				Gilteritinib				Crenolanib				Midostuarin				Sorafenib				Ponatinib
	0.016	99.7734				101.396				102.665				99.5227				113.253				103.305				94.7245				105.632
	0.08	98.8234	111.526	104.489	127.42	102.718	101.691	103.952	106.633	104.473	100.58		97.6584	91.0441	99.6691	103.987	93.6059	115.944	100.62	89.9276		108.476	105.403	93.9081		78.2586	100.59	93.5618		110.397	108.415	100.457
	0.4	86.6695	109.303	98.3362	144.136	83.4904	108.622	105.264	120.605	102.033	112.755	99.9042	113.15	49.1968	99.0876	95.701	107.804	111.802	99.0488	89.2394		108.102	98.6805	100.719		71.3463	101.258	87.9764		112.735	103.362	108.642
	2	62.5793	108.968	74.2976	141.214	51.8292	107.059	73.1961	109.084	100.371	111.947	95.3493	107.855	20.6046	78.429	28.7348	63.6926	81.9788	99.0177	86.8048		111.763	100.839	106.043		114.498	101.128	64.2837		92.8711	101.44	100.79
	10	26.9124	44.4359	26.356	66.7844	25.9836	58.612	20.6086	56.5063	78.329	115.826	93.8364	122.456	9.73506	16.9336	9.26899	24.5271	34.8039	75.5735	25.5489		46.6696	71.6598	33.3064		112.637	109.063	80.4355		116.399	111.954	107.659
	50	14.1508	58.9433	5.85726	23.4568	18.207	23.5056	8.11386	33.1964	29.3007	86.7123	31.0153	88.4459	9.74966	7.45085	2.997	17.7419	10.8455	12.3007	5.1027		14.4574	14.3192	6.78567		116.564	100.156	98.1229		78.5183	101.652	95.7414
	250	3.75099	7.12117	2.29051	6.3562	11.4175	12.8151	5.21187	17.0027	2.59266	19.962	5.95861	25.6696	6.92613	4.7654	1.49608	11.0546	12.0059	8.46489	3.59805		11.4376	9.49892	3.74394		119.18	103.897	90.2769		19.3842	49.6264	16.1584
	1000		1.46201	-0.42367	-1.73245		6.1951	1.68835	5.30461		2.58854	0.021985	4.91055		1.25327	0.001118	4.47919		1.49297	-0.20116			3.10493	1.15465			83.0213	52.2833			2.17288	0.609376

## Sheet: Figure 2H
	Binding kinetics and residence time results:
			FLT3 ITD	FLT3 ITD	FLT3 ITD	FLT3 ITD	FLT3 ITD	FLT3 ITD	FLT3 ITD	FLT3 ITD	FLT3 ITD	FLT3 ITD	FLT3 ITD	FLT3 ITD
	Concentration in nM		C-	C-	C-	C-	C+	C+	C+	C+	HSN748	HSN748	HSN748	HSN748
		Time (min)									1000	100	10	1
		0.5	657.89	761.9	822.85	647.39	1146	1392.24	1342.62	1239.27	1035.32	1229.25	1338.3	1249.15
		0.75	677.05	762.26	720.41	647.57	1322.75	1529.78	1237.55	1290.2	913.18	1222.34	1396.26	1457.42
		1	762.87	668.99	747.01	711.14	1259.21	1464.41	1392.2	1299.52	827.4	1305.72	1353.97	1468.11
		1.25	682.03	671	818.69	663.86	1416.88	1502.38	1342.37	1419.09	999.32	1351.75	1277.7	1620.48
		2	667.01	769.51	846.24	624.15	1352.25	1595.13	1442.92	1495.91	1010.31	1334.87	1556.76	1512.06
		2.77	704.61	693.44	823.32	690.2	1484.89	1538.06	1463.54	1465.38	923.69	1338.71	1532	1487.03
		3.53	759.31	775.43	797.25	673.26	1583.99	1518.41	1495.95	1583.95	953.68	1298.24	1494.49	1572.91
		4.3	713.8	647.53	790.98	686.12	1559.81	1530.54	1566.09	1664.05	956.11	1250.88	1511.28	1613.6
		5.07	682.77	713.64	793.1	709.71	1535.25	1655.95	1625.44	1616.61	958.83	1250	1435.31	1530.78
		5.83	713.05	744.33	790.94	686.77	1504.2	1508.5	1527.24	1514.57	826.74	1333.21	1564.74	1590.19
		6.6	686.8	752.24	831.17	728.39	1590.28	1630.59	1659.54	1637.68	820.73	1300.74	1496.75	1535.71
		7.37	688	691.53	835.63	725.28	1622.92	1689.31	1622.77	1573.91	886.29	1201.9	1479.54	1585.41
		8.13	673.87	661.74	813.64	772.7	1496.66	1629.99	1578.18	1599.61	862.35	1255.37	1456.37	1581.76
		8.9	679.76	689.35	822.83	696.27	1607.45	1732.51	1614.01	1554.56	825.31	1263.82	1494.89	1498.93
		13.9	712.5	719.74	798.05	686.3	1602.32	1707.56	1576.1	1610.59	870.86	1211.36	1496.84	1583.26
		18.9	669.97	692.36	799.63	709.29	1581.8	1623.68	1620.95	1626.29	793.49	1144.36	1488.39	1647.78
		23.9	683.68	743.15	817.43	737.25	1605.74	1602.93	1655.33	1612.05	753.95	1077.9	1452.19	1638.88
		28.9	635.69	728.41	765.01	661.66	1570.22	1604.19	1725.8	1628.87	726.19	1050.79	1416.74	1586.36
		33.9	695.95	700.82	821.8	762.45	1666.67	1642.67	1661.98	1539.36	727.55	999.64	1409.47	1578.44
		38.9	734.21	732.44	876.17	730.03	1638.53	1591.01	1698.36	1552.75	747.74	975.65	1434.42	1562.79
		43.9	637.15	675.94	780.26	694.91	1576.77	1641.61	1662.67	1727.35	750.06	956.2	1355.13	1648.68
		48.9	653.12	702.01	765.35	703.88	1640	1644.08	1594.53	1705.81	700.07	922.13	1398.18	1595.35
		53.9	693.17	657.71	820.54	696.52	1660.72	1700.94	1643.82	1626.13	725.06	892.86	1334.89	1532.83
		58.9	685.14	694.13	795.8	683.49	1625.52	1631.37	1638.98	1647.56	665.35	898.11	1357.06	1596.3
		63.9	699.78	730.45	808.03	642.57	1618.97	1689.27	1727.5	1655.36	690.63	902.59	1378.07	1539.46
		68.9	705.56	691.95	791.6	673.44	1598.1	1653.05	1725.36	1570.81	665.35	872.96	1344.3	1619.86
		83.9	703.21	708.87	826.22	664.72	1646.81	1601.06	1602.86	1634.63	692.83	832.56	1246.36	1598.54
		98.9	664.6	720.98	809.16	700.92	1575.75	1635.11	1624.04	1573.67	673.59	864.08	1307.33	1544.46
		113.9	685.68	681.14	791.01	644.75	1662.98	1689.05	1705.89	1633.54	748.84	875.19	1190.23	1564.32
		128.9	700.15	732.22	748.83	725.09	1544.73	1600.98	1622.83	1621.02	685.92	798.62	1192.22	1563.28
		143.9	653.87	658.87	789.68	673.89	1591.76	1588.21	1784.59	1665.85	696.31	793.42	1234.7	1545.56
		158.9	723.87	655.77	817.2	720.29	1566.2	1566.14	1643.84	1679.1	682.23	773.79	1126.06	1506.3
		173.9	704.58	679.66	827.31	648.2	1579.63	1665.46	1691.66	1621.33	677.55	781.32	1118.1	1524.77
		188.9	669.15	705.01	808.19	708.45	1549.58	1623.23	1612.87	1681.93	684.48	831.64	1154.98	1518.49
		203.9	713.68	763.03	767.16	703.52	1647.77	1620.39	1684.12	1559.73	696.22	759.83	1046.92	1533.92
		218.9	701.49	666.36	767.13	698.24	1569.06	1605.1	1614.39	1703.93	715.57	829.67	1024.12	1534.67
		233.9	669.48	734.93	797.09	690.61	1589.83	1606.93	1672.07	1555.04	696.28	808.04	1022.49	1437.56
		248.9	697.5	702.71	770.82	717.37	1605.54	1606.62	1651.14	1596.21	683.77	823.03	1016.4	1499.22

## Sheet: Figure 5C
	Figure 5C
		DMSO	HSN748
	AKT1	5.37465	4.22369
		5.12112	4.32564
		5.43455	4.4208
	mTOR	4.33593	3.60584
		4.24444	3.67924
		4.35787	3.63986
	S6K	4.03617	3.14923
		4.13196	3.27513
		3.82813	3.18567
	ELF4E	3.4105	1.93878
		3.51663	1.96122
		3.29261	1.89387
	ELF4G1	7.22272	5.83292
		7.18597	5.82512
		7.30926	5.98353

## Sheet: Figure 5D
		Figure 5D
			DMSO	HSN748
		MAPK	5.19634	4.66503
			5.22644	4.70116
			5.17339	4.70496
		MYC	6.43777	4.31474
			6.32353	4.24437
			6.57147	4.42503
		STMN1	6.82924	4.28312
			6.8973	4.05819
			6.93724	4.10981

## Sheet: Figure 5E
		Figure 5E
			DMSO	HSN748
		CDK1	6.20549	3.75975
			6.45014	3.48158
			6.2058	3.34
		CDC23	4.46744	3.57538
			4.44033	3.53989
			4.32632	3.59576
		MCM3	7.15822	5.21521
			7.16386	5.18498
			7.19026	5.27619
		MCM2	6.24186	3.19015
			6.09447	3.10449
			6.42831	3.38977

## Sheet: Figure 6A
	Figure 6A
	WBC
		Vehicle						HSN748
	Pre	25.92	16.04	12.15	24.44	14.33	9.19	24.02	28.92	35.7	32.57	21.58	32.09
	Post	22.07	19.23	19.33	25.82	23.08	17.66	18.55	18.5	17.06	25.37	19.42	18.75
	Neutrophils
		Vehicle						HSN748
	Pre	6.54	4.3	3.04	7.99	4.96	2.62	3.45	7.58	11.64	11.4	5.22	11.19
	Post	6.26	6.23	5.99	9.12	7.04	5.05	3.6	4.15	6.27	7.62	5.15	6.28
	Monocytes
		Vehicle						HSN748
	Pre	4.85	5.08	2.93	7.71	2.84	1.23	2.75	6.53	18.62	11.55	6.85	8.38
	Post	7.07	5.64	10.28	9.58	8.77	4.24	2.17	2.79	6.07	13.39	2.54	6.28

## Sheet: Figure 6B
	Figure 6B
						Spleen weight
						Vehicle	HSN748
						0.187	0.107
						0.218	0.196
						0.215	0.122
						0.251	0.158
						0.2	0.187
						0.196	0.17
	Spleen normal and leukemic cells
		Vehicle						HSN748
	CD45.1+	48.9	57.7	42.5	48.6	55.4	67.1	84	81.3	63.8	58.2	70.6	58.1
	CD45.1-	50.6	41.8	57	51	44.2	32.4	15.6	18.4	35.8	41.2	29	41.5

## Sheet: Figure 6C
	Figure 6C
	BM Erythroid
		Vehicle						HSN748
	Ter119+	6.86	13.8	6.04	10.4	14.6	7.26	29.5	15.2	22.8	12.7	19.2	8.97
	Ter119+CD71+	3.04	9.79	3.33	7.09	10.4	4.9	24	12.2	18.5	9.67	15.8	6.8

[truncated: 19 more sheets: Figure 6D, Figure 6F, Figure 7B, Figure 7C, Figure 7F, Figure 7H, Figure 7I, Figure 7K, SF-3A, SF-3B, SF-3C, SF-7A, SF-7C, SF-7D, SF-7E, SF-9B, SF-10B, SF-10D, SF-10G ]
